# Supplementary material for: Bioactive Peptides from Sodium Caseinate Hydrolysate with High Oral Absorption Regulate Blood Glucose in Type 2 Diabetic Mice via Inhibition of DPP-IV and Stimulation of GLP-1
Source: Foods. 2025 May 30;14(11):1953. doi: 10.3390/foods14111953 (PMC12154214; doi:10.3390/foods14111953)
Supplement: Supplementary file 1 [file foods-14-01953-s001.zip]

Archive with 1 entries (1 files):
- foods-3634883-supplementary.pdf
